# Supplementary material for: Machine Learning Culture: Cultural Membership Classification as an Exploratory Approach to Cross-Cultural Psychology
Source: Pers Soc Psychol Bull. 2025 May 21;52(8):2473–88. doi: 10.1177/01461672251339313 (PMC13310304; doi:10.1177/01461672251339313)
Supplement: sj-csv-1-psp-10.1177_01461672251339313 – Supplemental material for Machine Learning Culture: Cultural Membership Classification as an Exploratory Approach to Cross-Cultural Psychology [file sj-csv-1-psp-10.1177_01461672251339313.csv]

WVS_Var	Label	V	DISCRETE:Bell	allele1	allele2	allele3	allele4
A001	Important in life: Family	v1	1	c("very important", "rather important")	c("not very important","not at all important")	0	0
A002	Important in life: Friends	v2	1	c("very important", "rather important")	c("not very important","not at all important")	0	0
A003	Important in life: Leisure time	v3	1	c("very important", "rather important")	c("not very important","not at all important")	0	0
A004	Important in life: Politics	v4	1	c("very important", "rather important")	c("not very important","not at all important")	0	0
A005	Important in life: Work	v5	1	c("very important", "rather important")	c("not very important","not at all important")	0	0
A006	Important in life: Religion	v6	1	c("very important", "rather important")	c("not very important","not at all important")	0	0
A007	Service to others important in life	v7	1	c("very important", "rather important")	c("not very important","not at all important")	0	0
A008	Feeling of happiness	v8	0	0	0	0	0
A009	State of health (subjective)	v9	0	0	0	0	0
A025	Respect and love for parents	v10	1	"always"	"earned"	0	0
A026	Parents responsibilities to their children	v11	1	"do their best for their children"	"parents have a life"	0	0
A029	Important child qualities: independence	v12	1	"not mentioned"	"important"	0	0
A030	Important child qualities: hard work	v13	1	"not mentioned"	"important"	0	0
A032	Important child qualities: feeling of responsibility	v14	1	"not mentioned"	"important"	0	0
A034	Important child qualities: imagination	v15	1	"not mentioned"	"important"	0	0
A035	Important child qualities: tolerance and respect for other people	v16	1	"not mentioned"	"important"	0	0
A038	Important child qualities: thrift saving money and things	v17	1	"not mentioned"	"important"	0	0
A039	Important child qualities: determination perseverance	v18	1	"not mentioned"	"important"	0	0
A040	Important child qualities: religious faith	v19	1	"not mentioned"	"important"	0	0
A041	Important child qualities: unselfishness	v20	1	"not mentioned"	"important"	0	0
A042	Important child qualities: obedience	v21	1	"not mentioned"	"important"	0	0
A057	Spend time with parents or other relatives	v24	1	c("weekly", "once or twice a month")	c("only a few times a year", "not at all")	0	0
A058	Spend time with friends	v25	1	c("weekly", "once or twice a month")	c("only a few times a year", "not at all")	0	0
A059	Spend time with colleagues from work	v26	1	c("weekly", "once or twice a month")	c("only a few times a year", "not at all")	0	0
A060	Spend time with people at your church, mosque or synagogue	v27	1	c("weekly", "once or twice a month")	c("only a few times a year", "not at all")	0	0
A061	Spend time with people at sport, culture, communal organization	v28	1	c("weekly", "once or twice a month")	c("only a few times a year", "not at all")	0	0
A062	How often discusses political matters with friends	v29	1	c("frequently", "occasionally")	"never"	0	0
A064	Member: Belong to social welfare service for elderly	v36	0	0	0	0	0
A065	Member: Belong to religious organization	v37	0	0	0	0	0
A066	Member: Belong to education, arts, music or cultural activities	v38	0	0	0	0	0
A067	Member: Belong to labour unions	v39	0	0	0	0	0
A068	Member: Belong to political parties	v40	0	0	0	0	0
A069	Member: Belong to local political actions	v41	0	0	0	0	0
A070	Member: Belong to human rights	v42	0	0	0	0	0
A071	Member: Belong to conservation, the environment, ecology, animal rights	v43	0	0	0	0	0
A072	Member: Belong to professional associations	v44	0	0	0	0	0
A073	Member: Belong to youth work	v45	0	0	0	0	0
A074	Member: Belong to sports or recreation	v46	0	0	0	0	0
A075	Member: Belong to women´s group	v47	0	0	0	0	0
A076	Member: Belong to peace movement	v48	0	0	0	0	0
A077	Member: Belong to organization concerned with health	v49	0	0	0	0	0
A079	Member: Belong to other groups	v50	0	0	0	0	0
A081	Voluntary work: Unpaid work social welfare service for elderly, handicapped or deprived people	v51	1	"not mentioned"	"belong"	0	0
A082	Voluntary work: Unpaid work religious or church organization	v52	1	"not mentioned"	"belong"	0	0
A083	Voluntary work: Unpaid work education, arts, music or cultural activities	v53	1	"not mentioned"	"belong"	0	0
A084	Voluntary work: Unpaid work labour unions	v54	1	"not mentioned"	"belong"	0	0
A085	Voluntary work: Unpaid work political parties or groups	v55	1	"not mentioned"	"belong"	0	0
A086	Voluntary work: Unpaid work local political action groups	v56	1	"not mentioned"	"belong"	0	0
A087	Voluntary work: Unpaid work human rights	v57	1	"not mentioned"	"belong"	0	0
A088	Voluntary work: Unpaid work environment, conservation, animal rights	v58	1	"not mentioned"	"belong"	0	0
A089	Voluntary work: Unpaid work professional associations	v59	1	"not mentioned"	"belong"	0	0
A090	Voluntary work: Unpaid work youth work	v60	1	"not mentioned"	"belong"	0	0
A091	Voluntary work: Unpaid work sports or recreation	v61	1	"not mentioned"	"belong"	0	0
A092	Voluntary work: Unpaid work women´s group	v62	1	"not mentioned"	"belong"	0	0
A093	Voluntary work: Unpaid work peace movement	v63	1	"not mentioned"	"belong"	0	0
A094	Voluntary work: Unpaid work organization concerned with health	v64	1	"not mentioned"	"belong"	0	0
A165	Most people can be trusted	v22	1	"most people can be trusted"	"can't be too careful"	0	0
A168	Do you think most people try to take advantage of you	v23	1	"would take advantage"	"try to be fair"	0	0
A169	Good human relationships	v35	1	"express one\xb4s own"	"understand other\xb4s preferences"	0	0
A170	Satisfaction with your life	v78	0	0	0	0	0
A173	How much freedom of choice and control	v79	0	0	0	0	0
B001	Would give part of my income for the environment	v30	1	c("strongly agree", "agree")	c("disagree", "strongly disagree")	0	0
B002	Increase in taxes if used to prevent environmental pollution	v31	1	c("strongly agree", "agree")	c("disagree", "strongly disagree")	0	0
B003	Government should reduce environmental pollution	v32	1	c("strongly agree", "agree")	c("disagree", "strongly disagree")	0	0
B008	Protecting environment vs. Economic growth	v33	1	"protecting environment"	"economy growth and creating jobs"	0	0
B009	Human & nature	v34	1	"human beings should master nature"	"human beings should coexist with nature"	0	0
C001	Jobs scarce: Men should have more right to a job than women	v75	1	"agree"	"disagree"	0	0
C002	Jobs scarce: Employers should give priority to (nation) people than immigrants	v76	1	"agree"	"disagree"	0	0
C006	Satisfaction with financial situation of household	v77	0	0	0	0	0
C008	Work compared with Leisure	v80	1	c("it\xb4s leisure that makes life worth living, not work", "2")	c("work is what makes life worth living, not leisure","4")	"3"	0
C009	First choice, if looking for a job	v81	1	"a safe job with no risk"	"a good income"	"doing an important job"	"working with people you like"
C010	Second choice if looking for a job	v82	0	0	0	0	0
C011	Important in a job: good pay	v83	1	"not mentioned"	"mentioned "	0	0
C012	Important in a job: not too much pressure	v84	1	"not mentioned"	"mentioned "	0	0
C013	Important in a job: good job security	v85	1	"not mentioned"	"mentioned "	0	0
C014	Important in a job: a respected job	v86	1	"not mentioned"	"mentioned "	0	0
C015	Important in a job: good hours	v87	1	"not mentioned"	"mentioned "	0	0
C016	Important in a job: an opportunity to use initiative	v88	1	"not mentioned"	"mentioned "	0	0
C017	Important in a job: generous holidays	v89	1	"not mentioned"	"mentioned "	0	0
C018	Important in a job: that you can achieve something	v90	1	"not mentioned"	"mentioned "	0	0
C019	Important in a job: a responsible job	v91	1	"not mentioned"	"mentioned "	0	0
C020	Important in a job: a job that is interesting	v92	1	"not mentioned"	"mentioned "	0	0
C021	Important in a job: a job that meets one´s abilities	v93	1	"not mentioned"	"mentioned "	0	0
C036	To develop talents you need to have a job	v94	1	c("strongly agree", "agree")	c("disagree", "strongly disagree")	"neither agree or disagree"	0
C037	Humiliating to receive money without having to work for it	v95	1	c("strongly agree", "agree")	c("disagree", "strongly disagree")	"neither agree or disagree"	0
C038	People who don´t work turn lazy	v96	1	c("strongly agree", "agree")	c("disagree", "strongly disagree")	"neither agree or disagree"	0
C039	Work is a duty towards society	v97	1	c("strongly agree", "agree")	c("disagree", "strongly disagree")	"neither agree or disagree"	0
C040	People should not have to work if they don´t want to	v98	1	c("strongly agree", "agree")	c("disagree", "strongly disagree")	"neither agree or disagree"	0
C041	Work should come first even if it means less spare time	v99	1	c("strongly agree", "agree")	c("disagree", "strongly disagree")	"neither agree or disagree"	0
C059	Fairness: One secretary is paid more	v100	1	"fair"	"not fair"	0	0
C060	How business and industry should be managed	v101	1	"owners should run their business"	"owners/employees participate in selection of managers"	"employees should own the business and elect managers"	"the state should be the owner"
C061	Following instructions at work	v102	1	"follow instructions"	"must be convinced first"	"depends"	0
D017	Ideal number of children	v105	1	"none"	c("1 child", "2 children")	c("3 children", "4 children")	c("5 children", "6 children", "7 children", "8 children", "9 children", "10 or more children")
D018	Child needs a home with father and mother	v106	1	"tend to disagree"	"tend to agree"	0	0
D019	A woman has to have children to be fulfilled	v107	1	"needs children"	"not necessary"	0	0
D022	Marriage is an out-dated institution	v108	1	"agree"	"disagree"	0	0
D023	Woman as a single parent	v109	1	"approve"	"disapprove"	"depends"	0
D054	One of main goals in life has been to make my parents proud	v110	1	c("agree strongly", "agree")	c("strongly disagree", "disagree")	0	0
D055	Make effort to live up to what my friends expect	v111	1	c("agree strongly", "agree")	c("strongly disagree", "disagree")	0	0
D056	Relationship working mother	v112	1	c("agree strongly", "agree")	c("strongly disagree", "disagree")	0	0
D057	Being a housewife just as fulfilling	v113	1	c("agree strongly", "agree")	c("strongly disagree", "disagree")	0	0
D058	Husband and wife should both contribute to income	v114	1	c("agree strongly", "agree")	c("strongly disagree", "disagree")	0	0
D059	Men make better political leaders than women do	v115	1	c("agree strongly", "agree")	c("strongly disagree", "disagree")	0	0
D060	University is more important for a boy than for a girl	v116	1	c("agree strongly", "agree")	c("strongly disagree", "disagree")	0	0
E001	Aims of country: first choice	v117	1	"a high level of economic growth"	"strong defence forces"	"people have more say about how things are done"	"trying to make our cities and countryside more beautiful"
E002	Aims of country: second choice	v118	0	0	0	0	0
E003	Aims of respondent: first choice	v119	1	"maintaining order in the nation"	"fighting rising prices"	"protecting freedom of speech"	"give people more say"
E004	Aims of respondent: second choice	v120	0	0	0	0	0
E005	Most important: first choice	v121	1	"a stable economy"	"progress toward a less impersonal and more humane society"	"ideas count more than money"	"the fight against crime"
E006	Most important: second choice	v122	0	0	0	0	0
E012	Willingness to fight for country	v123	1	"no"	"yes"	"depends"	0
E014	Future changes: Less emphasis on money and material possessions	v124	1	"good thing"	"don't mind"	"bad thing"	0
E015	Future changes: Less importance placed on work	v125	1	"good thing"	"don't mind"	"bad thing"	0
E016	Future changes: More emphasis on technology	v126	1	"good thing"	"don't mind"	"bad thing"	0
E018	Future changes: Greater respect for authority	v127	1	"good thing"	"don't mind"	"bad thing"	0
E019	Future changes: More emphasis on family life	v128	1	"good thing"	"don't mind"	"bad thing"	0
E022	Opinion about scientific advances	v129	1	"will help"	"some of each"	"will harm"	0
E023	Interest in politics	v130	1	c("not at all interested", "not very interested")	c("very interested", "somewhat interested")	0	0
E025	Political action: signing a petition	v131	1	"might do"	"would never do"	"have done"	0
E026	Political action: joining in boycotts	v132	1	"might do"	"would never do"	"have done"	0
E027	Political action: attending lawful/peaceful demonstrations	v133	1	"might do"	"would never do"	"have done"	0
E028	Political action: joining unofficial strikes	v134	1	"might do"	"would never do"	"have done"	0
E029	Political action: occupying buildings or factories	v135	1	"might do"	"would never do"	"have done"	0
E033	Self positioning in political scale	v136	1	c("left", "2", "3", "4")	c("5", "6")	c("right", "9", "8", "7")	0
E034	Basic kinds of attitudes concerning society	v137	1	"society must be radically changed"	"society must be gradually improved by reforms"	"society must be valiantly defended"	0
E035	Income equality	v138	1	c("incomes should be made more equal", "2", "3", "4")	c("5", "6")	c("we need larger income differences as incentives", "9", "8", "7")
E036	Private vs state ownership of business	v139	1	c("private ownership of business should be increased", "2", "3", "4")	c("5", "6")	c("government ownership of business should be increased", "9", "8", "7")
E037	Government responsibility	v140	1	c("people should take more responsibility", "2", "3", "4")	c("5", "6")	c("the government should take more responsibility", "9", "8", "7")
E039	Competition good or harmful	v141	1	c("competition is good", "2", "3", "4")	c("5", "6")	c("competition is harmful", "9", "8", "7")
E046	New and old ideas	v142	0	0	0	0	0
E110	Satisfaction with the way democracy develops	v165	0	0	0	0	0
E112	Rate political system as it was before	v160	0	0	0	0	0
E114	Political system: Having a strong leader	v161	1	c("very good", "fairly good")	c("fairly bad", "very bad")	0	0
E115	Political system: Having experts make decisions	v162	1	c("very good", "fairly good")	c("fairly bad", "very bad")	0	0
E116	Political system: Having the army rule	v163	1	c("very good", "fairly good")	c("fairly bad", "very bad")	0	0
E117	Political system: Having a democratic political system	v164	1	c("very good", "fairly good")	c("fairly bad", "very bad")	0	0
E120	In democracy, the economic system runs badly	v166	1	c("agree strongly", "agree")	c("disagree", "strongly disagree")	0	0
E121	Democracies are indecisive and have too much squabbling	v167	1	c("agree strongly", "agree")	c("disagree", "strongly disagree")	0	0
E122	Democracies aren´t good at maintaining order	v168	1	c("agree strongly", "agree")	c("disagree", "strongly disagree")	0	0
E123	Democracy may have problems but is better	v169	1	c("agree strongly", "agree")	c("disagree", "strongly disagree")	0	0
E124	Respect for individual human rights nowadays	v170	0	0	0	0	0
E125	Satisfaction with the people in national office	v171	0	0	0	0	0
E128	Country is run by big interest vs. for all people’s benefit	v172	0	0	0	0	0
E129	Economic aid to poorer countries	v173	0	0	0	0	0
E135	Who should decide: international peacekeeping	v174	0	0	0	0	0
E136	Who should decide: protection of the environment	v175	0	0	0	0	0
E137	Who should decide: aid to developing countries	v176	0	0	0	0	0
E138	Who should decide: refugees	v177	0	0	0	0	0
E139	Who should decide: human rights	v178	0	0	0	0	0
E143	Immigrant policy	v143	0	0	0	0	0
E150	How often follows politics in the news	v214	1	"every day"	c("several times a week", "once or twice a week")	"less often"	"never"
E179	Which party would you vote for: first choice	v217	0	0	0	0	0
E180	Which party would you vote for: second choice	v218	0	0	0	0	0
E182	Party that would never vote	v219	0	0	0	0	0
F001	Thinking about meaning and purpose of life	v179	1	"often"	"sometimes"	"rarely"	"never"
F022	Statement: good and evil	v180	1	"clear guidelines about what is good and evil"	"depends upon circumstances at the time"	"disagree with both"	0
F025	Religious denomination	v181	0	0	0	0	0
F028	How often do you attend religious services	v182	1	c("more than once a week", "once a week")	c("once a month", "only on special holy days/christmas/easter days", "other specific holy days")	c("once a year", "less often")	"never practically never"
F034	Religious person	v183	1	"a religious person"	"not a religious person"	"a convinced atheist"	0
F035	Churches give answers: moral problems	v184	0	0	0	0	0
F036	Churches give answers: the problems of family life	v185	0	0	0	0	0
F037	Churches give answers: people´s spiritual needs	v186	0	0	0	0	0
F038	Churches give answers: the social problems	v187	0	0	0	0	0
F050	Believe in: God	v188	1	"yes"	"no"	0	0
F051	Believe in: life after death	v189	1	"yes"	"no"	0	0
F052	Believe in: people have a soul	v190	1	"yes"	"no"	0	0
F053	Believe in: hell	v191	1	"yes"	"no"	0	0
F054	Believe in: heaven	v192	1	"yes"	"no"	0	0
F063	How important is God in your life	v193	1	c("not at all important", "2", "3", "4")	c("5", "6")	c("very important", "9", "8", "7")
F064	Get comfort and strength from religion	v194	1	"no"	"yes"	0	0
F065	Moments of prayer, meditation...	v195	1	"no"	"yes"	0	0
F066	Pray to God outside of religious services (I)	v196	1	c("every day", "more than once a week")	"once a week"	c("at least once a month", "several times a year")	c("less often", "never")
F102	Politicians who don´t believe in God are unfit for public office	v197	1	c("agree strongly", "agree")	"neither agree or disagree"	c("disagree", "strongly disagree")	0
F103	Religious leaders should not influence how people vote	v198	1	c("agree strongly", "agree")	"neither agree or disagree"	c("disagree", "strongly disagree")	0
F104	Better if more people with strong religious beliefs in public office	v199	1	c("agree strongly", "agree")	"neither agree or disagree"	c("disagree", "strongly disagree")	0
F105	Religious leaders should not influence government	v200	1	c("agree strongly", "agree")	"neither agree or disagree"	c("disagree", "strongly disagree")	0
F114	Justifiable: claiming government benefits	v201	1	c("never justifiable", "2", "3", "4")	c("5", "6")	c("always justifiable", "9", "8", "7")
F115	Justifiable: avoiding a fare on public transport	v202	1	c("never justifiable", "2", "3", "4")	c("5", "6")	c("always justifiable", "9", "8", "7")
F116	Justifiable: cheating on taxes	v203	1	c("never justifiable", "2", "3", "4")	c("5", "6")	c("always justifiable", "9", "8", "7")
F117	Justifiable: someone accepting a bribe	v204	1	c("never justifiable", "2", "3", "4")	c("5", "6")	c("always justifiable", "9", "8", "7")
F118	Justifiable: homosexuality	v205	1	c("never justifiable", "2", "3", "4")	c("5", "6")	c("always justifiable", "9", "8", "7")
F119	Justifiable: prostitution	v206	1	c("never justifiable", "2", "3", "4")	c("5", "6")	c("always justifiable", "9", "8", "7")
F120	Justifiable: abortion	v207	1	c("never justifiable", "2", "3", "4")	c("5", "6")	c("always justifiable", "9", "8", "7")
F121	Justifiable: divorce	v208	1	c("never justifiable", "2", "3", "4")	c("5", "6")	c("always justifiable", "9", "8", "7")
F122	Justifiable: euthanasia	v209	1	c("never justifiable", "2", "3", "4")	c("5", "6")	c("always justifiable", "9", "8", "7")
F123	Justifiable: suicide	v210	1	c("never justifiable", "2", "3", "4")	c("5", "6")	c("always justifiable", "9", "8", "7")
G001	Geographical groups belonging to first	v211	1	"locality"	"region "	"country"	c("continent", "the world")
G002	Geographical groups belonging to second	v212	0	0	0	0	0
G006	How proud of nationality	v213	1	c("very proud", "quite proud")	c("not very proud", "not at all proud")	0	0
G015	Which of the following best describes you	v215	0	0	0	0	0
G016	Language at home	v216	0	0	0	0	0
X007	Marital status	v103	0	0	0	0	0
X011	How many children do you have	v104	0	0	0	0	0
