# Supplementary material for: Machine Learning Culture: Cultural Membership Classification as an Exploratory Approach to Cross-Cultural Psychology
Source: Pers Soc Psychol Bull. 2025 May 21;52(8):2473–88. doi: 10.1177/01461672251339313 (PMC13310304; doi:10.1177/01461672251339313)
Supplement: sj-csv-2-psp-10.1177_01461672251339313 – Supplemental material for Machine Learning Culture: Cultural Membership Classification as an Exploratory Approach to Cross-Cultural Psychology [file sj-csv-2-psp-10.1177_01461672251339313.csv]

Country1_ID	US_Dist_Acc	US_RVI1Var	US_RVI1	US_RVI2Var	US_RVI2	CH_Dist_Acc	CH_RVI1Var	CH_RVI1	CH_RVI2Var	CH_RVI2
Algeria	0.973333333	v131	36.34554365	v75	11.21994747	0.98	v6	42.16218758	v188	26.05927686
Argentina	0.918287938	v139	17.64227392	v132	14.34272822	0.963035019	v188	49.57278523	v205	10.51010314
Armenia	0.974545455	v131	37.11772743	v205	25.67299381	0.974545455	v188	35.59792535	v6	23.95206525
Australia	0.941734417	v117	26.73167445	v119	19.34779641	0.970189702	v131	39.09957112	v205	21.4089873
Azerbaijan	0.976	v131	58.97563316	v75	11.74287888	0.984	v193	37.43348807	v188	34.43570931
Belarus	0.941253264	v115	14.64488437	v205	13.16662244	0.963446475	v188	34.12347676	v182	21.46404295
Brazil	0.929919137	v121	20.35116736	v132	11.83341559	0.989218329	v188	40.89826699	v6	16.22570557
Colombia	0.956349206	v13	18.53790712	v207	17.87390268	0.994708995	v188	41.08456348	v193	29.35071514
Cyprus	0.914	v131	14.59123931	v140	10.25660341	0.962	v188	53.49066232	v193	8.30395016
Chile	0.956	v139	23.96856251	v131	15.7462418	0.976	v188	44.66594298	v205	10.39626746
China	0.97311828	v188	34.53526372	v131	19.64096059
Ecuador	0.933333333	v132	25.65003391	v131	19.83716088	0.995	v188	33.03663496	v6	20.89595428
Egypt	0.989473684	v131	66.05974036	v75	16.21893186	0.992105263	v6	72.27714785	v19	11.0453766
Estonia	0.955613577	v131	19.50016225	v191	9.822797843	0.955613577	v21	29.5822358	v208	11.36096089
Georgia	0.98	v205	31.83236346	v131	30.10345429	0.983333333	v6	50.27506284	v183	17.10059422
Germany	0.923679061	v191	25.16665319	v13	14.05839272	0.959882583	v205	22.86532228	v13	21.26831818
Ghana	0.978092784	v131	30.42002087	v205	18.22766486	0.99871134	v6	52.44852513	v182	11.61666346
Haiti	0.992985972	v131	27.13985861	v21	10.6451065	0.996993988	v21	27.67161889	v183	26.39114506
HongKongSARChina	0.944	v201	39.52517529	v183	16.53426345	0.932	v201	23.29199186	v205	10.86307622
Iraq	0.96	v131	18.65202289	v75	17.76114993	0.986666667	v191	34.00448417	v6	33.43698626
Japan	0.977598566	v127	44.24571076	v182	10.42289946	0.976521739	v182	56.13214068	v127	10.47152907
Jordan	0.966666667	v131	54.63010441	v75	21.85570636	0.996666667	v6	46.66721094	v191	24.88519765
Kazakhstan	0.972	v131	56.78623969	v139	7.171006402	0.964	v188	46.93442771	v193	6.423880807
Kuwait	0.953846154	v131	26.7410397	v115	23.93622086	0.981538462	v6	61.69906064	v19	16.76524116
Kyrgyzstan	0.965333333	v131	59.14010369	v119	5.930421195	0.969333333	v188	30.62963404	v183	28.07077932
Lebanon	0.96	v131	30.86241989	v208	7.416932131	0.981666667	v188	49.69852543	v191	15.16898817
Libya	0.978383459	v131	46.2581783	v75	19.39661838	0.990601504	v6	60.44991071	v188	12.74013099
Malaysia	0.966153846	v131	62.04244137	v75	5.171737147	1.0	v6	47.57066257	v191	18.38174634
Mexico	0.936	v132	18.59743019	v131	9.416070334	0.985	v193	48.24631393	v188	14.32010245
Morocco	0.983333333	v131	56.41376768	v205	9.398847571	0.99	v6	49.29458372	v191	22.95674996
Netherlands	0.944210526	v191	32.00873454	v139	8.050810029	0.978947368	v205	40.93576943	v209	6.307908764
NewZealand	0.897619048	v191	13.73361869	v119	10.16857308	0.966666667	v131	56.00651975	v208	5.3100424
Nigeria	0.966970387	v131	30.07624194	v208	16.92770381	0.995444191	v6	41.31570838	v182	41.14476298
Pakistan	0.985	v75	28.46193878	v208	18.79431539	0.988333333	v183	38.10271276	v191	23.701437
PalestinianTerritories	0.964	v131	22.45267875	v75	20.5077779	0.976	v6	51.93923082	v193	20.91806806
Peru	0.913907285	v13	12.14441527	v131	12.00870347	0.98013245	v188	51.2667624	v193	10.25822368
Philippines	0.976666667	v131	28.29109328	v75	12.48525002	0.986666667	v6	53.73215059	v182	23.51284146
Poland	0.910788382	v13	13.55091862	v139	13.50791239	0.968879668	v182	45.3400161	v188	15.73333272
Qatar	0.969811321	v170	17.9142473	v75	17.14735458	0.998113208	v6	46.47342036	v19	30.80507
Romania	0.938666667	v131	26.10393073	v113	7.489990084	0.984	v182	40.49044104	v188	15.97810965
Russia	0.953405018	v131	35.13849083	v139	10.2837027	0.957391304	v188	28.87868503	v125	17.5515695
Rwanda	0.985564304	v208	44.47994249	v205	11.58136214	0.988188976	v183	29.03039787	v182	24.30372862
Singapore	0.905679513	v123	13.23119752	v205	8.408052397	0.970588235	v182	24.30811283	v6	16.17324604
Slovenia	0.956928839	v4	9.895434393	v136	9.53038102	0.97752809	v207	14.56607465	v183	12.79383931
SouthKorea	0.956666667	v140	18.75549578	v127	7.510937135	0.951666667	v182	32.81378291	v22	6.741444511
SouthAfrica	0.941756272	v131	30.07371881	v139	8.945286364	0.977391304	v188	53.05926491	v182	14.88732767
Spain	0.927609428	v131	11.98722058	v139	6.888267075	0.946127946	v205	43.08453673	v188	14.6178686
Sweden	0.931893688	v191	18.12948939	v13	12.9151886	0.948504983	v205	39.73219974	v131	14.52868
Taiwan	0.959546926	v131	25.34025076	v127	13.47675554	0.938511327	v188	47.10973129	v205	8.164619029
Thailand	0.965	v131	18.60450051	v188	16.53238646	0.983333333	v182	49.08281819	v6	20.57757639
TrinidadTobago	0.945783133	v205	21.02677786	v22	11.15893214	0.989959839	v193	42.16290432	v188	22.30905357
Tunisia	0.980066445	v131	30.31578591	v75	24.84940779	0.993355482	v6	66.26391975	v19	11.98889243
Turkey	0.945137157	v131	20.33681042	v75	20.08893437	0.981296758	v191	38.4745354	v6	20.12459543
Ukraine	0.941333333	v131	43.92424177	v139	7.913177291	0.981333333	v188	36.05660654	v182	18.86917684
UnitedStates						0.975806452	v188	37.68037036	v131	17.08407887
Uruguay	0.926	v132	22.03200362	v13	10.01429867	0.982	v188	31.28240512	v205	10.54433688
Uzbekistan	0.985333333	v205	16.27808921	v19	12.5884825	0.976	v188	62.91613772	v193	6.915257841
Yemen	0.974	v131	35.79545576	v75	16.80713785	0.988	v6	46.24444453	v19	33.80901287
India	0.989247312	v208	35.76127323	v131	15.70072528	0.987826087	v19	30.18353374	v21	20.49584501
Zimbabwe	0.954666667	v205	26.51357656	v131	17.89033136	0.988	v6	31.2773578	v188	24.78739298
